# Supplementary material for: SLAMM: Visual monocular SLAM with continuous mapping using multiple maps
Source: PLoS One. 2018 Apr 27;13(4):e0195878. doi: 10.1371/journal.pone.0195878 (PMC5922523; doi:10.1371/journal.pone.0195878)
Supplement: S1 Link — (TXT) [file pone.0195878.s001.txt]

https://github.com/raulmur/ORB_SLAM2
